# Supplementary material for: mTOR inhibition impacts the flagellin-augmented inflammatory and antimicrobial response of human airway epithelial cells to Pseudomonas aeruginosa
Source: PLoS One. 2025 May 8;20(5):e0321462. doi: 10.1371/journal.pone.0321462 (PMC12061179; doi:10.1371/journal.pone.0321462)
Supplement: S2 File — (XLSX) [file pone.0321462.s002.xlsx]

## Sheet: Figure 1
Figure	ID	ID2	Donor	PAK	PAKdFlic	CXCL1	CXCL8	CCL20	GCSF
1A_gene_expression	1G0R1	1	0	0	0	0.331	3.32	1.85	0.0485
1A_gene_expression	1G0R2	1	0	0	0	0.246	3.62	1.98	0.0219
1A_gene_expression	1G0R3	1	0	0	0	0.328	4.77	3.51
1A_gene_expression	1G0R4	1	0	0	0	0.249	3.51	1.94
1A_gene_expression	1G2R1	2	0	1	0	1.2	27.8	90.3	8.43
1A_gene_expression	1G2R2	2	0	1	0	1.33	31.2	102	7.7
1A_gene_expression	1G2R3	2	0	1	0	1.15	22.4	84.1	7.41
1A_gene_expression	1G2R4	2	0	1	0	0.874	18.9	65	4.48
1A_gene_expression	1G4R1	3	0	0	1	0.96	19.3	49	5.52
1A_gene_expression	1G4R2	3	0	0	1	0.69	17.1	38.3	3.89
1A_gene_expression	1G4R3	3	0	0	1	0.679		38.3	4.48
1A_gene_expression	1G4R4	3	0	0	1	0.664	11.9	31.3	2.67
1A_gene_expression	2G0R1	4	1	0	0	0.435	3.27	1.93	0.173
1A_gene_expression	2G0R2	4	1	0	0	0.442	2.59	2.91	0.512
1A_gene_expression	2G0R3	4	1	0	0	0.836	4.41	2.09	0.155
1A_gene_expression	2G0R4	4	1	0	0	0.947	5.4	3.39	0.359
1A_gene_expression	2G2R1	5	1	1	0	2.01	55.2	66.8	13.8
1A_gene_expression	2G2R2	5	1	1	0	1.58	42.6	68.2	12.9
1A_gene_expression	2G2R3	5	1	1	0	1.56	47	71.6	14.6
1A_gene_expression	2G2R4	5	1	1	0	1.65	48	63	15.1
1A_gene_expression	2G4R1	6	1	0	1	1.16	15	21.8	3.61
1A_gene_expression	2G4R2	6	1	0	1	1.04	16.1	23.9	3.26
1A_gene_expression	2G4R3	6	1	0	1	0.887	18.7	24	4.76
1A_gene_expression	2G4R4	6	1	0	1	0.749	15.2	19.4	4.47
1B_concentration (ng/ml)	1G0R1	1	0	0	0	58.682	3	0.234761	0.26106
1B_concentration (ng/ml)	1G0R2	1	0	0	0	57.266	3	0.623143	0.496146
1B_concentration (ng/ml)	1G0R3	1	0	0	0	55.167	3	0.702111	0.26106
1B_concentration (ng/ml)	1G0R4	1	0	0	0	55.167	3	0.414145	0.26106
1B_concentration (ng/ml)	1G2R1	3	0	1	0	451.005	30.8998	53.1396	65.2403
1B_concentration (ng/ml)	1G2R2	3	0	1	0	514.076	38.6084	76.9342	262.652
1B_concentration (ng/ml)	1G2R3	3	0	1	0	383.751	16.9761	107.136	195.087
1B_concentration (ng/ml)	1G2R4	3	0	1	0	373.269	46.3847	45.1728	169.978
1B_concentration (ng/ml)	1G4R1	5	0	0	1	273.697	10.4266	20.4712	145.717
1B_concentration (ng/ml)	1G4R2	5	0	0	1	235.684	13.6118	16.9193	76.6858
1B_concentration (ng/ml)	1G4R3	5	0	0	1	208.077	10.398	16.4387	118.332
1B_concentration (ng/ml)	2G0R1	6	1	0	0	96.638	4.24709	1.02053	3.00653
1B_concentration (ng/ml)	2G0R2	6	1	0	0	94.937	5.32613	1.34504	1.89686
1B_concentration (ng/ml)	2G0R3	6	1	0	0	126.477	6.41267	1.99367	14.949
1B_concentration (ng/ml)	2G0R4	6	1	0	0	106.04	6.93632	1.73684	2.8432
1B_concentration (ng/ml)	1G4R4	5	0	0	1	164.287	14.3921	14.4018	29.9756
1B_concentration (ng/ml)	2G2R1	8	1	1	0	560.651	31.5123	31.65	26.7782
1B_concentration (ng/ml)	2G2R2	8	1	1	0	563.499	36.242	44.8546	47.1643
1B_concentration (ng/ml)	2G2R3	8	1	1	0	564.245	43.1089	110.877	49.0322
1B_concentration (ng/ml)	2G2R4	8	1	1	0	421.395	84.6134	64.1668	144.603
1B_concentration (ng/ml)	2G4R1	10	1	0	1	188.351	4.84379	6.09377	7.69921
1B_concentration (ng/ml)	2G4R2	10	1	0	1	104.347	14.2947	11.255	25.7714
1B_concentration (ng/ml)	2G4R3	10	1	0	1	148.775	10.5531	14.276	20.3708
1B_concentration (ng/ml)	2G4R4	10	1	0	1	232.551	6.30405	8.99265	18.9376

## Sheet: Figure 2
Figure	ID	ID2	Donor	PAK	PAKdFlic	DEFB4A	S100A8	S100A9	Calprotectin
2A_gene_expression	1G0R1	1	0	0	0	0.00359	1.29	5.44
2A_gene_expression	1G0R2	1	0	0	0	0.003178	1.02	5.68
2A_gene_expression	1G0R3	1	0	0	0	0.00656	1.38	6.13
2A_gene_expression	1G0R4	1	0	0	0	0.004589	1.28	6.17
2A_gene_expression	1G2R1	2	0	1	0	5.23191	4.47	15.7
2A_gene_expression	1G2R2	2	0	1	0	5.42073	6.05	17.3
2A_gene_expression	1G2R3	2	0	1	0	4.56437	5.3	17.9
2A_gene_expression	1G2R4	2	0	1	0	3.87771	4.18	13.8
2A_gene_expression	1G4R1	3	0	0	1	1.04251	2.67	16
2A_gene_expression	1G4R2	3	0	0	1	0.968706	2.69	16.1
2A_gene_expression	1G4R3	3	0	0	1	0.843388	2.83	17
2A_gene_expression	1G4R4	3	0	0	1	1.08164	2.76	12.9
2A_gene_expression	2G0R1	4	1	0	0	0.022531	1.18	6.9
2A_gene_expression	2G0R2	4	1	0	0	0.117244		9.14
2A_gene_expression	2G0R3	4	1	0	0	0.044472	1.11	9.04
2A_gene_expression	2G0R4	4	1	0	0	0.038723	1.04	10.5
2A_gene_expression	2G2R1	5	1	1	0	2.23356	2.79	9.87
2A_gene_expression	2G2R2	5	1	1	0	4.57481	3.75	9.29
2A_gene_expression	2G2R3	5	1	1	0	2.685	7.31	11.8
2A_gene_expression	2G2R4	5	1	1	0	3.05619	6.15	11.6
2A_gene_expression	2G4R1	6	1	0	1	0.815454	1.86	9.73
2A_gene_expression	2G4R2	6	1	0	1	0.585369	1.77	7.69
2A_gene_expression	2G4R3	6	1	0	1	0.521733	2.93	7.49
2A_gene_expression	2G4R4	6	1	0	1	0.611153	4.49	8.95
2B_concentration (ng/ml)	1G0R1	1	0	0	0				7.97072
2B_concentration (ng/ml)	1G0R2	1	0	0	0				5.83235
2B_concentration (ng/ml)	1G0R3	1	0	0	0				19.1897
2B_concentration (ng/ml)	1G0R4	1	0	0	0				5.79249
2B_concentration (ng/ml)	1G2R1	2	0	1	0				1.29715
2B_concentration (ng/ml)	1G2R2	2	0	1	0				7.09022
2B_concentration (ng/ml)	1G2R3	2	0	1	0				13.1039
2B_concentration (ng/ml)	1G2R4	2	0	1	0				15.3032
2B_concentration (ng/ml)	1G4R1	3	0	0	1				15.0033
2B_concentration (ng/ml)	1G4R2	3	0	0	1				3.64656
2B_concentration (ng/ml)	1G4R3	3	0	0	1				12.0598
2B_concentration (ng/ml)	1G4R4	3	0	0	1				16.4131
2B_concentration (ng/ml)	2G0R1	4	1	0	0				11.3147
2B_concentration (ng/ml)	2G0R2	4	1	0	0				8.20956
2B_concentration (ng/ml)	2G0R3	4	1	0	0				12.7727
2B_concentration (ng/ml)	2G0R4	4	1	0	0				1.59321
2B_concentration (ng/ml)	2G2R1	5	1	1	0				4.04882
2B_concentration (ng/ml)	2G2R2	5	1	1	0				6.91316
2B_concentration (ng/ml)	2G2R3	5	1	1	0				6.02478
2B_concentration (ng/ml)	2G2R4	5	1	1	0				17.7272
2B_concentration (ng/ml)	2G4R1	6	1	0	1				13.977
2B_concentration (ng/ml)	2G4R2	6	1	0	1				22.8894
2B_concentration (ng/ml)	2G4R3	6	1	0	1				11.4155
2B_concentration (ng/ml)	2G4R4	6	1	0	1				10.6291

## Sheet: Figure 3
Figure	ID	ID2	Donor	PAK	PAKdFlic	HK2	Lactate
3A_gene_expression	1G0R1	1	0	0	0	0.545975
3A_gene_expression	1G0R2	1	0	0	0	0.631176
3A_gene_expression	1G0R3	1	0	0	0	0.772451
3A_gene_expression	1G0R4	1	0	0	0	0.425475
3A_gene_expression	1G2R1	2	0	1	0	0.549219
3A_gene_expression	1G2R2	2	0	1	0	1.32929
3A_gene_expression	1G2R3	2	0	1	0	1.0447
3A_gene_expression	1G2R4	2	0	1	0	1.16351
3A_gene_expression	1G4R1	3	0	0	1	1.25507
3A_gene_expression	1G4R2	3	0	0	1	0.964599
3A_gene_expression	1G4R3	3	0	0	1	1.30109
3A_gene_expression	1G4R4	3	0	0	1	1.30309
3A_gene_expression	2G0R1	4	1	0	0	0.202599
3A_gene_expression	2G0R2	4	1	0	0	0.201584
3A_gene_expression	2G0R3	4	1	0	0	0.188489
3A_gene_expression	2G0R4	4	1	0	0	0.296411
3A_gene_expression	2G2R1	5	1	1	0	0.638837
3A_gene_expression	2G2R2	5	1	1	0	0.437306
3A_gene_expression	2G2R3	5	1	1	0	0.517577
3A_gene_expression	2G2R4	5	1	1	0	0.663409
3A_gene_expression	2G4R1	6	1	0	1	0.555417
3A_gene_expression	2G4R2	6	1	0	1	0.604202
3A_gene_expression	2G4R3	6	1	0	1	0.288153
3A_gene_expression	2G4R4	6	1	0	1	0.507193
3B_concentration (mM)	1G0R1	1	0	0	0		4.95049
3B_concentration (mM)	1G0R2	1	0	0	0		5.94499
3B_concentration (mM)	1G0R3	1	0	0	0		7.77653
3B_concentration (mM)	1G0R4	1	0	0	0		5.72122
3B_concentration (mM)	1G2R1	2	0	1	0		13.6441
3B_concentration (mM)	1G2R2	2	0	1	0		14.3485
3B_concentration (mM)	1G2R3	2	0	1	0		13.8844
3B_concentration (mM)	1G2R4	2	0	1	0		11.3319
3B_concentration (mM)	1G4R1	3	0	0	1		12.6164
3B_concentration (mM)	1G4R2	3	0	0	1		10.8015
3B_concentration (mM)	1G4R3	3	0	0	1		12.0446
3B_concentration (mM)	1G4R4	3	0	0	1		3.33442
3B_concentration (mM)	2G0R1	4	1	0	0		2.97806
3B_concentration (mM)	2G0R2	4	1	0	0		3.0195
3B_concentration (mM)	2G0R3	4	1	0	0		4.95878
3B_concentration (mM)	2G0R4	4	1	0	0		10.2959
3B_concentration (mM)	2G2R1	5	1	1	0		12.9479
3B_concentration (mM)	2G2R2	5	1	1	0		9.86497
3B_concentration (mM)	2G2R3	5	1	1	0		12.1772
3B_concentration (mM)	2G2R4	5	1	1	0		8.62185
3B_concentration (mM)	2G4R1	6	1	0	1		7.60249
3B_concentration (mM)	2G4R2	6	1	0	1		8.63842
3B_concentration (mM)	2G4R3	6	1	0	1		7.80139
3B_concentration (mM)	2G4R4	6	1	0	1		6.89805

## Sheet: Figure 4
Figure	ID	ID2	CTR	PAK	PAKdFlic	Vehicle	Rapamycin	corr intensity pS6	corr intensity β-actin	Ratio (pS6/β-actin)	HK2	Lactate
4B_densitometry	Veh Ctr 1		1	0	0	1	0	69.23	104.29	0.663822
4B_densitometry	Veh Ctr 2		1	0	0	1	0	83.01	97.14	0.85454
4B_densitometry	Veh PAK 1		0	1	0	1	0	118.82	72.82	1.63169
4B_densitometry	Veh PAK 2		0	1	0	1	0	117.82	70.28	1.67644
4B_densitometry	Veh dFlic 1		0	0	1	1	0	87.41	97.61	0.895503
4B_densitometry	Veh dFlic 2		0	0	1	1	0	45.38	81.43	0.557288
4B_densitometry	Rapa ctr 1		1	0	0	0	1	2.4	88.04	0.0272603
4B_densitometry	Rapa ctr 2		1	0	0	0	1	4.56	102.76	0.0443752
4B_densitometry	Rapa PAK 1		0	1	0	0	1	21.75	96.3	0.225857
4B_densitometry	Rapa PAK 2		0	1	0	0	1	31.48	118.92	0.264716
4B_densitometry	Rapa dFlic 1		0	0	1	0	1	6.98	101.69	0.06864
4B_densitometry	Rapa dFlic 2		0	0	1	0	1	18.78	120.49	0.155864
4C_gene_expression	Veh Ctr 1	1	1	0	0	1	0				0.354625
4C_gene_expression	Veh Ctr 2	1	1	0	0	1	0				0.323993
4C_gene_expression	Veh Ctr 3	1	1	0	0	1	0				0.404024
4C_gene_expression	Veh Ctr 4	1	1	0	0	1	0				0.274901
4C_gene_expression	Veh Ctr 5	1	1	0	0	1	0
4C_gene_expression	Veh Ctr 6	1	1	0	0	1	0				0.334419
4C_gene_expression	Veh Ctr 7	1	1	0	0	1	0				0.320594
4C_gene_expression	Veh Ctr 8	1	1	0	0	1	0				0.336552
4C_gene_expression	Veh PAK 1	2	0	1	0	1	0				0.906466
4C_gene_expression	Veh PAK 2	2	0	1	0	1	0				0.504501
4C_gene_expression	Veh PAK 3	2	0	1	0	1	0				0.431081
4C_gene_expression	Veh PAK 4	2	0	1	0	1	0				0.201167
4C_gene_expression	Veh PAK 5	2	0	1	0	1	0				0.898423
4C_gene_expression	Veh PAK 6	2	0	1	0	1	0				0.376171
4C_gene_expression	Veh PAK 7	2	0	1	0	1	0				0.482679
4C_gene_expression	Veh PAK 8	2	0	1	0	1	0				0.520432
4C_gene_expression	Veh dFlic 1	3	0	0	1	1	0				0.587661
4C_gene_expression	Veh dFlic 2	3	0	0	1	1	0				0.515994
4C_gene_expression	Veh dFlic 3	3	0	0	1	1	0				0.49233
4C_gene_expression	Veh dFlic 4	3	0	0	1	1	0				0.754306
4C_gene_expression	Veh dFlic 5	3	0	0	1	1	0				0.70118
4C_gene_expression	Veh dFlic 6	3	0	0	1	1	0				0.448029
4C_gene_expression	Veh dFlic 7	3	0	0	1	1	0				0.519296
4C_gene_expression	Veh dFlic 8	3	0	0	1	1	0				0.508817
4C_gene_expression	Rapa ctr 1	4	1	0	0	0	1				0.313944
4C_gene_expression	Rapa ctr 2	4	1	0	0	0	1				0.33874
4C_gene_expression	Rapa ctr 3	4	1	0	0	0	1				0.507595
4C_gene_expression	Rapa ctr 4	4	1	0	0	0	1				0.258965
4C_gene_expression	Rapa ctr 5	4	1	0	0	0	1				0.274271
4C_gene_expression	Rapa ctr 6	4	1	0	0	0	1				0.283265
4C_gene_expression	Rapa ctr 7	4	1	0	0	0	1				0.264984
4C_gene_expression	Rapa ctr 8	4	1	0	0	0	1				0.401549
4C_gene_expression	Rapa PAK 1	5	0	1	0	0	1				0.448377
4C_gene_expression	Rapa PAK 2	5	0	1	0	0	1				0.418581
4C_gene_expression	Rapa PAK 3	5	0	1	0	0	1				0.432708
4C_gene_expression	Rapa PAK 4	5	0	1	0	0	1				0.452705
4C_gene_expression	Rapa PAK 5	5	0	1	0	0	1				0.350391
4C_gene_expression	Rapa PAK 6	5	0	1	0	0	1
4C_gene_expression	Rapa PAK 7	5	0	1	0	0	1				0.400104
4C_gene_expression	Rapa PAK 8	5	0	1	0	0	1				0.422541
4C_gene_expression	Rapa dFlic 1	6	0	0	1	0	1				0.306138
4C_gene_expression	Rapa dFlic 2	6	0	0	1	0	1				0.30674
4C_gene_expression	Rapa dFlic 3	6	0	0	1	0	1				0.37211
4C_gene_expression	Rapa dFlic 4	6	0	0	1	0	1				0.142688
4C_gene_expression	Rapa dFlic 5	6	0	0	1	0	1				0.34613
4C_gene_expression	Rapa dFlic 6	6	0	0	1	0	1				0.455283
4C_gene_expression	Rapa dFlic 7	6	0	0	1	0	1				0.430739
4C_gene_expression	Rapa dFlic 8	6	0	0	1	0	1				0.412736
4D_concentration (mM)	Veh Ctr 1	1	1	0	0	1	0					3.1365
4D_concentration (mM)	Veh Ctr 2	1	1	0	0	1	0					2.5665
4D_concentration (mM)	Veh Ctr 3	1	1	0	0	1	0
4D_concentration (mM)	Veh Ctr 4	1	1	0	0	1	0					2.50838
4D_concentration (mM)	Veh Ctr 5	1	1	0	0	1	0					3.12188
4D_concentration (mM)	Veh Ctr 6	1	1	0	0	1	0					2.78587
4D_concentration (mM)	Veh Ctr 7	1	1	0	0	1	0					2.47912
4D_concentration (mM)	Veh Ctr 8	1	1	0	0	1	0					2.77125
4D_concentration (mM)	Veh PAK 1	2	0	1	0	1	0					6.468
4D_concentration (mM)	Veh PAK 2	2	0	1	0	1	0					4.46625
4D_concentration (mM)	Veh PAK 3	2	0	1	0	1	0					5.88338
4D_concentration (mM)	Veh PAK 4	2	0	1	0	1	0					3.85237
4D_concentration (mM)	Veh PAK 5	2	0	1	0	1	0					7.68075
4D_concentration (mM)	Veh PAK 6	2	0	1	0	1	0					7.92938
4D_concentration (mM)	Veh PAK 7	2	0	1	0	1	0					7.257
4D_concentration (mM)	Veh PAK 8	2	0	1	0	1	0					7.02337
4D_concentration (mM)	Veh dFlic 1	3	0	0	1	1	0					3.63338
4D_concentration (mM)	Veh dFlic 2	3	0	0	1	1	0					4.18875
4D_concentration (mM)	Veh dFlic 3	3	0	0	1	1	0					5.54737
4D_concentration (mM)	Veh dFlic 4	3	0	0	1	1	0					4.36388
4D_concentration (mM)	Veh dFlic 5	3	0	0	1	1	0					4.52475
4D_concentration (mM)	Veh dFlic 6	3	0	0	1	1	0					5.18213
4D_concentration (mM)	Veh dFlic 7	3	0	0	1	1	0					5.09438
4D_concentration (mM)	Veh dFlic 8	3	0	0	1	1	0					5.75213
4D_concentration (mM)	Rapa ctr 1	4	1	0	0	0	1					3.06338
4D_concentration (mM)	Rapa ctr 2	4	1	0	0	0	1					3.50175
4D_concentration (mM)	Rapa ctr 3	4	1	0	0	0	1					2.82975
4D_concentration (mM)	Rapa ctr 4	4	1	0	0	0	1					3.16575
4D_concentration (mM)	Rapa ctr 5	4	1	0	0	0	1					2.04075
4D_concentration (mM)	Rapa ctr 6	4	1	0	0	0	1					2.44988
4D_concentration (mM)	Rapa ctr 7	4	1	0	0	0	1					1.5
4D_concentration (mM)	Rapa ctr 8	4	1	0	0	0	1					2.20125
4D_concentration (mM)	Rapa PAK 1	5	0	1	0	0	1					8.6745
4D_concentration (mM)	Rapa PAK 2	5	0	1	0	0	1					6.11738
4D_concentration (mM)	Rapa PAK 3	5	0	1	0	0	1					5.7375
4D_concentration (mM)	Rapa PAK 4	5	0	1	0	0	1					6.921
4D_concentration (mM)	Rapa PAK 5	5	0	1	0	0	1					8.30925
4D_concentration (mM)	Rapa PAK 6	5	0	1	0	0	1					6.8625
4D_concentration (mM)	Rapa PAK 7	5	0	1	0	0	1					5.445
4D_concentration (mM)	Rapa PAK 8	5	0	1	0	0	1					6.1905
4D_concentration (mM)	Rapa dFlic 1	6	0	0	1	0	1					5.64975
4D_concentration (mM)	Rapa dFlic 2	6	0	0	1	0	1					5.47425
4D_concentration (mM)	Rapa dFlic 3	6	0	0	1	0	1					4.36388
4D_concentration (mM)	Rapa dFlic 4	6	0	0	1	0	1					6.90637
4D_concentration (mM)	Rapa dFlic 5	6	0	0	1	0	1					5.57662
4D_concentration (mM)	Rapa dFlic 6	6	0	0	1	0	1					5.38687
4D_concentration (mM)	Rapa dFlic 7	6	0	0	1	0	1					4.1595
4D_concentration (mM)	Rapa dFlic 8	6	0	0	1	0	1					4.203

## Sheet: Figure 5
Figure	ID	ID2	CTR	PAK	PAKdFlic	Vehicle	Rapamycin	CXCL1	CXCL8	CCL20	GCSF	DEFB4A	S100A8	S100A9	Calprotectin
5A_gene_expression	Veh Ctr 1	1	1	0	0	1	0	0.800617	4.27892	1.23609	0.058276
5A_gene_expression	Veh Ctr 2	1	1	0	0	1	0	0.538061	4.81616	1.10872	0.122587
5A_gene_expression	Veh Ctr 3	1	1	0	0	1	0	0.805456	4.70295	1.32575	0.128718
5A_gene_expression	Veh Ctr 4	1	1	0	0	1	0	0.492683	3.11527	0.812368	0.036548
5A_gene_expression	Veh Ctr 5	1	1	0	0	1	0	0.721348	4.29618	0.01347	0.048635
5A_gene_expression	Veh Ctr 6	1	1	0	0	1	0	0.652931	4.14508	0.010668	0.045245
5A_gene_expression	Veh Ctr 7	1	1	0	0	1	0	0.784822	4.1574	0.006953	0.063068
5A_gene_expression	Veh Ctr 8	1	1	0	0	1	0	0.589464	2.95562	0.814384	0.044767
5A_gene_expression	Veh PAK 1	2	0	1	0	1	0	1.42926	29.915	61.7115	8.58831
5A_gene_expression	Veh PAK 2	2	0	1	0	1	0	1.38476	44.4951	51.8351	15.3378
5A_gene_expression	Veh PAK 3	2	0	1	0	1	0	1.15221	33.2298	81.3112	13.4025
5A_gene_expression	Veh PAK 4	2	0	1	0	1	0	0.782446	24.9032	38.2516	8.70787
5A_gene_expression	Veh PAK 5	2	0	1	0	1	0	1.07	30.9308	66.5986	9.58173
5A_gene_expression	Veh PAK 6	2	0	1	0	1	0	1.01925	36.5665	72.5213	10.6768
5A_gene_expression	Veh PAK 7	2	0	1	0	1	0	1.09056	34.2037	44.7751	11.1442
5A_gene_expression	Veh PAK 8	2	0	1	0	1	0	1.3153	32.6042	58.594	12.2125
5A_gene_expression	Veh dFlic 1	3	0	0	1	1	0	1.19941	25.0174	28.5916	6.98794
5A_gene_expression	Veh dFlic 2	3	0	0	1	1	0	0.910848	16.5505	23.8868	3.83505
5A_gene_expression	Veh dFlic 3	3	0	0	1	1	0	1.02233	20.044	22.8275	6.42077
5A_gene_expression	Veh dFlic 4	3	0	0	1	1	0	1.12155	26.2614	38.7302	6.59063
5A_gene_expression	Veh dFlic 5	3	0	0	1	1	0	1.25777	30.093	31.7451	8.12683
5A_gene_expression	Veh dFlic 6	3	0	0	1	1	0	1.22512	24.0166	36.3238	9.11753
5A_gene_expression	Veh dFlic 7	3	0	0	1	1	0	1.40558	22.4424	31.1353	6.2983
5A_gene_expression	Veh dFlic 8	3	0	0	1	1	0	0.721165	17.4615	25.6592	4.64663
5A_gene_expression	Rapa ctr 1	4	1	0	0	0	1	0.607679	3.94844	1.69336	0.088504
5A_gene_expression	Rapa ctr 2	4	1	0	0	0	1	0.456409	3.98976	1.84417	0.064679
5A_gene_expression	Rapa ctr 3	4	1	0	0	0	1	0.481154	5.66058	5.29728	0.275343
5A_gene_expression	Rapa ctr 4	4	1	0	0	0	1	0.690891	4.26791	1.34616	0.077831
5A_gene_expression	Rapa ctr 5	4	1	0	0	0	1	0.72865	4.44652	1.82103	0.050261
5A_gene_expression	Rapa ctr 6	4	1	0	0	0	1	0.538903	5.16458	2.13959	0.109781
5A_gene_expression	Rapa ctr 7	4	1	0	0	0	1	0.60167	3.52549	1.40638	0.026538
5A_gene_expression	Rapa ctr 8	4	1	0	0	0	1	0.826469	5.29214	2.85211	0.165597
5A_gene_expression	Rapa PAK 1	5	0	1	0	0	1	1.31785	35.5167	76.21	11.7548
5A_gene_expression	Rapa PAK 2	5	0	1	0	0	1	1.14529	24.6759	46.3825	6.70601
5A_gene_expression	Rapa PAK 3	5	0	1	0	0	1	0.825771	25.9954	59.7795	5.88469
5A_gene_expression	Rapa PAK 4	5	0	1	0	0	1	1.17608	25.0266	52.5382	9.09817
5A_gene_expression	Rapa PAK 5	5	0	1	0	0	1	1.03419	24.9272	52.5252	7.28147
5A_gene_expression	Rapa PAK 6	5	0	1	0	0	1	1.0915	21.1209	50.9851	8.99416
5A_gene_expression	Rapa PAK 7	5	0	1	0	0	1	0.895738	22.3122	45.5903	6.48469
5A_gene_expression	Rapa PAK 8	5	0	1	0	0	1	1.09466	24.1328	40.9978	5.66391
5A_gene_expression	Rapa dFlic 1	6	0	0	1	0	1	0.994019	23.2503	49.7201	7.29085
5A_gene_expression	Rapa dFlic 2	6	0	0	1	0	1	1.00439	20.4894	38.5825	4.97337
5A_gene_expression	Rapa dFlic 3	6	0	0	1	0	1	1.09149	30.5983	69.5434	8.98251
5A_gene_expression	Rapa dFlic 4	6	0	0	1	0	1	0.728066	18.5269	37.5195	5.69976
5A_gene_expression	Rapa dFlic 5	6	0	0	1	0	1	1.08076	30.4337	58.8722	8.61996
5A_gene_expression	Rapa dFlic 6	6	0	0	1	0	1	1.32114	22.7015	48.543	7.18406
5A_gene_expression	Rapa dFlic 7	6	0	0	1	0	1	0.959094	37.4353	48.5658	8.46306
5A_gene_expression	Rapa dFlic 8	6	0	0	1	0	1	0.897788	19.7314	27.0526	3.71361
5B_concentration (ng/ml)	Veh Ctr 1	1	1	0	0	1	0	8.5203	1.95433	0.168605	0.233913
5B_concentration (ng/ml)	Veh Ctr 2	1	1	0	0	1	0	7.0377	2.13417	0.038812	0.14
5B_concentration (ng/ml)	Veh Ctr 3	1	1	0	0	1	0	11.4443	2.73268	0.287234	0.285503
5B_concentration (ng/ml)	Veh Ctr 4	1	1	0	0	1	0	8.2603	3.43097	0.056461	0.170094
5B_concentration (ng/ml)	Veh Ctr 5	1	1	0	0	1	0	8.1432	3.51658	0.133164	0.217133
5B_concentration (ng/ml)	Veh Ctr 6	1	1	0	0	1	0	9.1642	3.69925	0.010143	0.14
5B_concentration (ng/ml)	Veh Ctr 7	1	1	0	0	1	0	5.9556	2.83818	0.080921	1.5254
5B_concentration (ng/ml)	Veh Ctr 8	1	1	0	0	1	0	11.5886	4.305	0.108749	0.181572
5B_concentration (ng/ml)	Veh PAK 1	2	0	1	0	1	0	328.469	5.85252	9.31166	34.465
5B_concentration (ng/ml)	Veh PAK 2	2	0	1	0	1	0	172.298	9.43006	6.79396	59.2274
5B_concentration (ng/ml)	Veh PAK 3	2	0	1	0	1	0	378.625	14.5226	10.4382	93.6997
5B_concentration (ng/ml)	Veh PAK 4	2	0	1	0	1	0	388.709	12.5168	10.8605	61.272
5B_concentration (ng/ml)	Veh PAK 5	2	0	1	0	1	0	430.449		16.8209	71.8762
5B_concentration (ng/ml)	Veh PAK 6	2	0	1	0	1	0	311.745	11.276	5.24555	64.9086
5B_concentration (ng/ml)	Veh PAK 7	2	0	1	0	1	0	247.181	14.1538	11.7074	68.4502
5B_concentration (ng/ml)	Veh PAK 8	2	0	1	0	1	0	162.751	17.794	16.4793	72.187
5B_concentration (ng/ml)	Veh dFlic 1	3	0	0	1	1	0	170.149	3.61626	4.79734	15.7736
5B_concentration (ng/ml)	Veh dFlic 2	3	0	0	1	1	0	172.5	8.68853	5.64993	12.5194
5B_concentration (ng/ml)	Veh dFlic 3	3	0	0	1	1	0	205.359	9.73666	5.49051	21.9313
5B_concentration (ng/ml)	Veh dFlic 4	3	0	0	1	1	0	157.262	7.83702	3.58029	17.8138
5B_concentration (ng/ml)	Veh dFlic 5	3	0	0	1	1	0	153.048	14.0863	5.93221	12.024
5B_concentration (ng/ml)	Veh dFlic 6	3	0	0	1	1	0	152.815	9.06883	3.3752	5.6734
5B_concentration (ng/ml)	Veh dFlic 7	3	0	0	1	1	0	168.958	7.57269	5.47391	33.2033
5B_concentration (ng/ml)	Veh dFlic 8	3	0	0	1	1	0	126.696	6.52597	2.88816	22.0984
5B_concentration (ng/ml)	Rapa ctr 1	4	1	0	0	0	1	28.4211	1.0253	0.1264	0.34167
5B_concentration (ng/ml)	Rapa ctr 2	4	1	0	0	0	1	77.5976	2.72404	0.122567	0.274949
5B_concentration (ng/ml)	Rapa ctr 3	4	1	0	0	0	1	82.8001	2.28823	0.09008	0.683469
5B_concentration (ng/ml)	Rapa ctr 4	4	1	0	0	0	1	72.6496	2.13205	0.113967	0.364036
5B_concentration (ng/ml)	Rapa ctr 5	4	1	0	0	0	1	123.323	2.38946	0.09279	0.14
5B_concentration (ng/ml)	Rapa ctr 6	4	1	0	0	0	1	76.8702	1.49526	0.087808	0.59041
5B_concentration (ng/ml)	Rapa ctr 7	4	1	0	0	0	1	101.29	2.22076	0.072493	0.14
5B_concentration (ng/ml)	Rapa ctr 8	4	1	0	0	0	1	47.6748	2.11935	0.121284	0.743961
5B_concentration (ng/ml)	Rapa PAK 1	5	0	1	0	0	1	80.3065	2.9334	3.03819	13.9039
5B_concentration (ng/ml)	Rapa PAK 2	5	0	1	0	0	1	149.661	10.143	6.66438	19.1504
5B_concentration (ng/ml)	Rapa PAK 3	5	0	1	0	0	1	122.359	8.22083	6.80275	8.9642
5B_concentration (ng/ml)	Rapa PAK 4	5	0	1	0	0	1	148.22	11.7479	5.85327	14.4132
5B_concentration (ng/ml)	Rapa PAK 5	5	0	1	0	0	1	116.038	9.19805	4.46651	51.8949
5B_concentration (ng/ml)	Rapa PAK 6	5	0	1	0	0	1	133.274	8.94505	5.57891	15.393
5B_concentration (ng/ml)	Rapa PAK 7	5	0	1	0	0	1	71.9465	11.7289	8.52913	8.3115
5B_concentration (ng/ml)	Rapa PAK 8	5	0	1	0	0	1	121.825	11.3561	12.8369	20.5679
5B_concentration (ng/ml)	Rapa dFlic 1	6	0	0	1	0	1	78.404	2.9	1.82574	22.0426
5B_concentration (ng/ml)	Rapa dFlic 2	6	0	0	1	0	1	146.831	6.74149	1.94509	6.9351
5B_concentration (ng/ml)	Rapa dFlic 3	6	0	0	1	0	1	234.133	6.5706	2.09583	14.8511
5B_concentration (ng/ml)	Rapa dFlic 4	6	0	0	1	0	1	245.866	8.32998	1.41702	19.5122
5B_concentration (ng/ml)	Rapa dFlic 5	6	0	0	1	0	1	247.031	8.22083	1.98661	25.219
5B_concentration (ng/ml)	Rapa dFlic 6	6	0	0	1	0	1	226.318	8.28958	2.10433	9.4956
5B_concentration (ng/ml)	Rapa dFlic 7	6	0	0	1	0	1	190.576	7.86966	2.1234	20.1328
5B_concentration (ng/ml)	Rapa dFlic 8	6	0	0	1	0	1	123.049	7.41653	1.7673	12.9452
5C_gene_expression_concentration	Veh Ctr 1	1	1	0	0	1	0					0.008863	0.700569	8.55318	14.4489
5C_gene_expression_concentration	Veh Ctr 2	1	1	0	0	1	0					0.01988	0.645946	7.53637	5.25746
5C_gene_expression_concentration	Veh Ctr 3	1	1	0	0	1	0					0.039267	1.03307	7.36742	16.5563
5C_gene_expression_concentration	Veh Ctr 4	1	1	0	0	1	0					0.00863	0.807806	6.49472	9.77758
5C_gene_expression_concentration	Veh Ctr 5	1	1	0	0	1	0						0.763322	6.98125	9.97542
5C_gene_expression_concentration	Veh Ctr 6	1	1	0	0	1	0					0.005232	0.524562	3.86524	8.63401
5C_gene_expression_concentration	Veh Ctr 7	1	1	0	0	1	0					0.017394	0.321504	3.96812	12.1358
5C_gene_expression_concentration	Veh Ctr 8	1	1	0	0	1	0					0.00705	0.588804	6.03209	12.0239
5C_gene_expression_concentration	Veh PAK 1	2	0	1	0	1	0					1.49323	0.827569	11.2851	20.7175
5C_gene_expression_concentration	Veh PAK 2	2	0	1	0	1	0					2.69437	2.48258	7.7363	21.8859
5C_gene_expression_concentration	Veh PAK 3	2	0	1	0	1	0					2.88888	3.96272	5.97523	25.2055
5C_gene_expression_concentration	Veh PAK 4	2	0	1	0	1	0					3.8063	5.13736	7.69261	43.8273
5C_gene_expression_concentration	Veh PAK 5	2	0	1	0	1	0					1.56772	2.25307	10.987	17.1743
5C_gene_expression_concentration	Veh PAK 6	2	0	1	0	1	0					5.34706	2.24946	6.47797	49.3603
5C_gene_expression_concentration	Veh PAK 7	2	0	1	0	1	0					2.5602	2.9374	4.79667	52.0797
5C_gene_expression_concentration	Veh PAK 8	2	0	1	0	1	0					3.10896	4.90223	8.34366	58.9172
5C_gene_expression_concentration	Veh dFlic 1	3	0	0	1	1	0					0.400174	1.43252	9.25911	31.0767
5C_gene_expression_concentration	Veh dFlic 2	3	0	0	1	1	0					0.571495	1.39613	8.33639	17.8817
5C_gene_expression_concentration	Veh dFlic 3	3	0	0	1	1	0					0.809729	1.47774	8.0123	15.076
5C_gene_expression_concentration	Veh dFlic 4	3	0	0	1	1	0					0.752503	2.22748	7.27567	20.3525
5C_gene_expression_concentration	Veh dFlic 5	3	0	0	1	1	0					0.644636	2.22706	8.96764	19.493
5C_gene_expression_concentration	Veh dFlic 6	3	0	0	1	1	0					1.05377	2.34805	8.36418	11.7088
5C_gene_expression_concentration	Veh dFlic 7	3	0	0	1	1	0					0.792467	1.6916	8.68266	20.0915
5C_gene_expression_concentration	Veh dFlic 8	3	0	0	1	1	0					0.568889	2.31317	6.4694	6.98596
5C_gene_expression_concentration	Rapa ctr 1	4	1	0	0	0	1					0.005951	0.370437	6.84233	6.97092
5C_gene_expression_concentration	Rapa ctr 2	4	1	0	0	0	1					0.033681	1.09181	6.36782	7.67309
5C_gene_expression_concentration	Rapa ctr 3	4	1	0	0	0	1					0.011042	0.310409	6.5361	23.548
5C_gene_expression_concentration	Rapa ctr 4	4	1	0	0	0	1					0.002778	0.345605	5.29063	9.23244
5C_gene_expression_concentration	Rapa ctr 5	4	1	0	0	0	1					0.002901	0.376959	7.4997	19.9559
5C_gene_expression_concentration	Rapa ctr 6	4	1	0	0	0	1					0.018221	0.633519	8.24158	14.5079
5C_gene_expression_concentration	Rapa ctr 7	4	1	0	0	0	1					0.00718	0.792749	6.70006	7.49337
5C_gene_expression_concentration	Rapa ctr 8	4	1	0	0	0	1					0.02388	1.45121	6.85524	7.9348
5C_gene_expression_concentration	Rapa PAK 1	5	0	1	0	0	1					1.11056	3.28844	7.05602	15.8544
5C_gene_expression_concentration	Rapa PAK 2	5	0	1	0	0	1					1.19761	1.89294	7.18292	38.3503
5C_gene_expression_concentration	Rapa PAK 3	5	0	1	0	0	1					1.94484	2.45545	7.08284	11.0596
5C_gene_expression_concentration	Rapa PAK 4	5	0	1	0	0	1					1.34766	2.67561	6.34516	6.88831
5C_gene_expression_concentration	Rapa PAK 5	5	0	1	0	0	1					0.822689	1.22726	6.39732	30.3393
5C_gene_expression_concentration	Rapa PAK 6	5	0	1	0	0	1					1.68982	1.27902	7.6558	23.9415
5C_gene_expression_concentration	Rapa PAK 7	5	0	1	0	0	1					0.903734	1.48005	5.9132	26.273
5C_gene_expression_concentration	Rapa PAK 8	5	0	1	0	0	1					0.85572	1.54439	5.19863	14.9754
5C_gene_expression_concentration	Rapa dFlic 1	6	0	0	1	0	1					0.278257	1.03511	6.30754	10.7898
5C_gene_expression_concentration	Rapa dFlic 2	6	0	0	1	0	1					0.513778	1.63833	6.33287	4.31328
5C_gene_expression_concentration	Rapa dFlic 3	6	0	0	1	0	1					0.46356	0.553318	7.7217	14.7605
5C_gene_expression_concentration	Rapa dFlic 4	6	0	0	1	0	1					0.17235	0.731602	5.21861	7.50863
5C_gene_expression_concentration	Rapa dFlic 5	6	0	0	1	0	1					0.293473	0.817673	5.67426	17.6175
5C_gene_expression_concentration	Rapa dFlic 6	6	0	0	1	0	1					0.420156	1.75681	13.6456	13.2822
5C_gene_expression_concentration	Rapa dFlic 7	6	0	0	1	0	1					0.291604	0.878596	8.37196	18.103
5C_gene_expression_concentration	Rapa dFlic 8	6	0	0	1	0	1					0.158571	0.753811		23.0976
